# Supplementary material for: Carvone Decreases Melanin Content by Inhibiting Melanoma Cell Proliferation via the Cyclic Adenosine Monophosphate (cAMP) Pathway
Source: Molecules. 2020 Nov 7;25(21):5191. doi: 10.3390/molecules25215191 (PMC7664693; doi:10.3390/molecules25215191)
Supplement: Supplementary file 1 [file molecules-25-05191-s001.zip]

Archive with 2 entries (2 files):
- Supplementary figure.tif
- Supplementary_Material (201104).docx
